# Supplementary material for: Unifying cancer and normal RNA sequencing data from different sources
Source: Sci Data. 2018 Apr 17;5:180061. doi: 10.1038/sdata.2018.61 (PMC5903355; doi:10.1038/sdata.2018.61)
Supplement: Supplementary file 1 [file sdata201861-isa1.zip]

Archive with 3 entries (3 files):
- i_Investigation.txt
- s_study_Schultz.txt
- a_assay_Schultz.txt
