# Supplementary material for: Unifying cancer and normal RNA sequencing data from different sources
Source: Sci Data. 2018 Apr 17;5:180061. doi: 10.1038/sdata.2018.61 (PMC5903355; doi:10.1038/sdata.2018.61)
Supplement: Supplementary file 1 [file sdata201861-isa1.zip › s_study_Schultz.txt]

Source Name	Comment[data source URL]	Characteristics[organism]	Term Source REF	Term Accession Number	Characteristics[organism part]	Term Source REF	Term Accession Number	Protocol REF	Comment[number of samples]	Sample Name	Material Type	Term Source REF	Term Accession Number	Factor Value[data source]	Factor Value[tissue origin]
Database of Genotypes and Phenotypes	http://www.ncbi.nlm.nih.gov/gap	Homo sapiens	NCBITAXON	NCBITaxon:9606	breast	UBERON	UBERON:0000310	RNA-seq data	218	brca_gtex	data set	IAO	IAO:0000100	GTEx	breast
Database of Genotypes and Phenotypes	http://www.ncbi.nlm.nih.gov/gap	Homo sapiens	NCBITAXON	NCBITaxon:9606	cortex of kidney	UBERON	UBERON:0001225	RNA-seq data	36	kirc_gtex	data set	IAO	IAO:0000100	GTEx	kidney cortex
Database of Genotypes and Phenotypes	http://www.ncbi.nlm.nih.gov/gap	Homo sapiens	NCBITAXON	NCBITaxon:9606	esophagus	UBERON	UBERON:0001043	RNA-seq data	790	esca_gtex	data set	IAO	IAO:0000100	GTEx	esophageal
Database of Genotypes and Phenotypes	http://www.ncbi.nlm.nih.gov/gap	Homo sapiens	NCBITAXON	NCBITaxon:9606	liver	UBERON	UBERON:0002107	RNA-seq data	136	lihc_gtex	data set	IAO	IAO:0000100	GTEx	liver
Database of Genotypes and Phenotypes	http://www.ncbi.nlm.nih.gov/gap	Homo sapiens	NCBITAXON	NCBITaxon:9606	lung	UBERON	UBERON:0002048	RNA-seq data	374	luad_gtex	data set	IAO	IAO:0000100	GTEx	lung
Database of Genotypes and Phenotypes	http://www.ncbi.nlm.nih.gov/gap	Homo sapiens	NCBITAXON	NCBITaxon:9606	prostate gland	UBERON	UBERON:0002367	RNA-seq data	119	prad_gtex	data set	IAO	IAO:0000100	GTEx	prostate
Database of Genotypes and Phenotypes	http://www.ncbi.nlm.nih.gov/gap	Homo sapiens	NCBITAXON	NCBITaxon:9606	saliva-secreting gland	UBERON	UBERON:0001044	RNA-seq data	70	hnsc_gtex	data set	IAO	IAO:0000100	GTEx	salivary gland
Database of Genotypes and Phenotypes	http://www.ncbi.nlm.nih.gov/gap	Homo sapiens	NCBITAXON	NCBITaxon:9606	sigmoid colon	UBERON	UBERON:0001159	RNA-seq data	173	read_gtex	data set	IAO	IAO:0000100	GTEx	colon-sigmoid
Database of Genotypes and Phenotypes	http://www.ncbi.nlm.nih.gov/gap	Homo sapiens	NCBITAXON	NCBITaxon:9606	stomach	UBERON	UBERON:0000945	RNA-seq data	204	stad_gtex	data set	IAO	IAO:0000100	GTEx	stomach
Database of Genotypes and Phenotypes	http://www.ncbi.nlm.nih.gov/gap	Homo sapiens	NCBITAXON	NCBITaxon:9606	thyroid gland	UBERON	UBERON:0002046	RNA-seq data	355	thca_gtex	data set	IAO	IAO:0000100	GTEx	thyroid
Database of Genotypes and Phenotypes	http://www.ncbi.nlm.nih.gov/gap	Homo sapiens	NCBITAXON	NCBITaxon:9606	transverse colon	UBERON	UBERON:0001157	RNA-seq data	203	coad_gtex	data set	IAO	IAO:0000100	GTEx	colon-transverse
Database of Genotypes and Phenotypes	http://www.ncbi.nlm.nih.gov/gap	Homo sapiens	NCBITAXON	NCBITaxon:9606	urinary bladder	UBERON	UBERON:0001255	RNA-seq data	11	blca_gtex	data set	IAO	IAO:0000100	GTEx	bladder
Database of Genotypes and Phenotypes	http://www.ncbi.nlm.nih.gov/gap	Homo sapiens	NCBITAXON	NCBITaxon:9606	uterine cervix	UBERON	UBERON:0000002	RNA-seq data	11	cesc_gtex	data set	IAO	IAO:0000100	GTEx	cervix
Database of Genotypes and Phenotypes	http://www.ncbi.nlm.nih.gov/gap	Homo sapiens	NCBITAXON	NCBITaxon:9606	uterus	UBERON	UBERON:0000995	RNA-seq data	90	ucec_gtex	data set	IAO	IAO:0000100	GTEx	uterus
Cancer Genomics Hub - TCGA tumour sample	https://cghub.ucsc.edu	Homo sapiens	NCBITAXON	NCBITaxon:9606	breast	UBERON	UBERON:0000310	RNA-seq data	1112	brca_tcga tumour	data set	IAO	IAO:0000100	TCGA tumour	breast
Cancer Genomics Hub - TCGA tumour sample	https://cghub.ucsc.edu	Homo sapiens	NCBITAXON	NCBITaxon:9606	cortex of kidney	UBERON	UBERON:0001225	RNA-seq data	541	kirc_tcga tumour	data set	IAO	IAO:0000100	TCGA tumour	kidney cortex
Cancer Genomics Hub - TCGA tumour sample	https://cghub.ucsc.edu	Homo sapiens	NCBITAXON	NCBITaxon:9606	cortex of kidney	UBERON	UBERON:0001225	RNA-seq data	290	kirp_tcga tumour	data set	IAO	IAO:0000100	TCGA tumour	kidney cortex
Cancer Genomics Hub - TCGA tumour sample	https://cghub.ucsc.edu	Homo sapiens	NCBITAXON	NCBITaxon:9606	cortex of kidney	UBERON	UBERON:0001225	RNA-seq data	66	kich_tcga tumour	data set	IAO	IAO:0000100	TCGA tumour	kidney cortex
Cancer Genomics Hub - TCGA tumour sample	https://cghub.ucsc.edu	Homo sapiens	NCBITAXON	NCBITaxon:9606	esophagus	UBERON	UBERON:0001043	RNA-seq data	185	esca_tcga tumour	data set	IAO	IAO:0000100	TCGA tumour	esophageal
Cancer Genomics Hub - TCGA tumour sample	https://cghub.ucsc.edu	Homo sapiens	NCBITAXON	NCBITaxon:9606	liver	UBERON	UBERON:0002107	RNA-seq data	371	lihc_tcga tumour	data set	IAO	IAO:0000100	TCGA tumour	liver
Cancer Genomics Hub - TCGA tumour sample	https://cghub.ucsc.edu	Homo sapiens	NCBITAXON	NCBITaxon:9606	lung	UBERON	UBERON:0002048	RNA-seq data	528	luad_tcga tumour	data set	IAO	IAO:0000100	TCGA tumour	lung
Cancer Genomics Hub - TCGA tumour sample	https://cghub.ucsc.edu	Homo sapiens	NCBITAXON	NCBITaxon:9606	lung	UBERON	UBERON:0002048	RNA-seq data	504	lusc_tcga tumour	data set	IAO	IAO:0000100	TCGA tumour	lung
Cancer Genomics Hub - TCGA tumour sample	https://cghub.ucsc.edu	Homo sapiens	NCBITAXON	NCBITaxon:9606	prostate gland	UBERON	UBERON:0002367	RNA-seq data	497	prad_tcga tumour	data set	IAO	IAO:0000100	TCGA tumour	prostate
Cancer Genomics Hub - TCGA tumour sample	https://cghub.ucsc.edu	Homo sapiens	NCBITAXON	NCBITaxon:9606	saliva-secreting gland	UBERON	UBERON:0001044	RNA-seq data	520	hnsc_tcga tumour	data set	IAO	IAO:0000100	TCGA tumour	salivary gland
Cancer Genomics Hub - TCGA tumour sample	https://cghub.ucsc.edu	Homo sapiens	NCBITAXON	NCBITaxon:9606	sigmoid colon	UBERON	UBERON:0001159	RNA-seq data	94	read_tcga tumour	data set	IAO	IAO:0000100	TCGA tumour	colon-sigmoid
Cancer Genomics Hub - TCGA tumour sample	https://cghub.ucsc.edu	Homo sapiens	NCBITAXON	NCBITaxon:9606	stomach	UBERON	UBERON:0000945	RNA-seq data	415	stad_tcga tumour	data set	IAO	IAO:0000100	TCGA tumour	stomach
Cancer Genomics Hub - TCGA tumour sample	https://cghub.ucsc.edu	Homo sapiens	NCBITAXON	NCBITaxon:9606	thyroid gland	UBERON	UBERON:0002046	RNA-seq data	505	thca_tcga tumour	data set	IAO	IAO:0000100	TCGA tumour	thyroid
Cancer Genomics Hub - TCGA tumour sample	https://cghub.ucsc.edu	Homo sapiens	NCBITAXON	NCBITaxon:9606	transverse colon	UBERON	UBERON:0001157	RNA-seq data	295	coad_tcga tumour	data set	IAO	IAO:0000100	TCGA tumour	colon-transverse
Cancer Genomics Hub - TCGA tumour sample	https://cghub.ucsc.edu	Homo sapiens	NCBITAXON	NCBITaxon:9606	urinary bladder	UBERON	UBERON:0001255	RNA-seq data	411	blca_tcga tumour	data set	IAO	IAO:0000100	TCGA tumour	bladder
Cancer Genomics Hub - TCGA tumour sample	https://cghub.ucsc.edu	Homo sapiens	NCBITAXON	NCBITaxon:9606	uterine cervix	UBERON	UBERON:0000002	RNA-seq data	304	cesc_tcga tumour	data set	IAO	IAO:0000100	TCGA tumour	cervix
Cancer Genomics Hub - TCGA tumour sample	https://cghub.ucsc.edu	Homo sapiens	NCBITAXON	NCBITaxon:9606	uterus	UBERON	UBERON:0000995	RNA-seq data	180	ucec_tcga tumour	data set	IAO	IAO:0000100	TCGA tumour	uterus
Cancer Genomics Hub - TCGA tumour sample	https://cghub.ucsc.edu	Homo sapiens	NCBITAXON	NCBITaxon:9606	uterus	UBERON	UBERON:0000995	RNA-seq data	57	ucs_tcga tumour	data set	IAO	IAO:0000100	TCGA tumour	uterus
Cancer Genomics Hub - TCGA normal sample	https://cghub.ucsc.edu	Homo sapiens	NCBITAXON	NCBITaxon:9606	breast	UBERON	UBERON:0000310	RNA-seq data	114	brca_tcga normal	data set	IAO	IAO:0000100	TCGAnormal	breast
Cancer Genomics Hub - TCGA normal sample	https://cghub.ucsc.edu	Homo sapiens	NCBITAXON	NCBITaxon:9606	cortex of kidney	UBERON	UBERON:0001225	RNA-seq data	72	kirc_tcga normal	data set	IAO	IAO:0000100	TCGAnormal	kidney cortex
Cancer Genomics Hub - TCGA normal sample	https://cghub.ucsc.edu	Homo sapiens	NCBITAXON	NCBITaxon:9606	cortex of kidney	UBERON	UBERON:0001225	RNA-seq data	32	kirp_tcga normal	data set	IAO	IAO:0000100	TCGAnormal	kidney cortex
Cancer Genomics Hub - TCGA normal sample	https://cghub.ucsc.edu	Homo sapiens	NCBITAXON	NCBITaxon:9606	cortex of kidney	UBERON	UBERON:0001225	RNA-seq data	25	kich_tcga normal	data set	IAO	IAO:0000100	TCGAnormal	kidney cortex
Cancer Genomics Hub - TCGA normal sample	https://cghub.ucsc.edu	Homo sapiens	NCBITAXON	NCBITaxon:9606	esophagus	UBERON	UBERON:0001043	RNA-seq data	11	esca_tcga normal	data set	IAO	IAO:0000100	TCGAnormal	esophageal
Cancer Genomics Hub - TCGA normal sample	https://cghub.ucsc.edu	Homo sapiens	NCBITAXON	NCBITaxon:9606	liver	UBERON	UBERON:0002107	RNA-seq data	50	lihc_tcga normal	data set	IAO	IAO:0000100	TCGAnormal	liver
Cancer Genomics Hub - TCGA normal sample	https://cghub.ucsc.edu	Homo sapiens	NCBITAXON	NCBITaxon:9606	lung	UBERON	UBERON:0002048	RNA-seq data	59	luad_tcga normal	data set	IAO	IAO:0000100	TCGAnormal	lung
Cancer Genomics Hub - TCGA normal sample	https://cghub.ucsc.edu	Homo sapiens	NCBITAXON	NCBITaxon:9606	lung	UBERON	UBERON:0002048	RNA-seq data	51	lusc_tcga normal	data set	IAO	IAO:0000100	TCGAnormal	lung
Cancer Genomics Hub - TCGA normal sample	https://cghub.ucsc.edu	Homo sapiens	NCBITAXON	NCBITaxon:9606	prostate gland	UBERON	UBERON:0002367	RNA-seq data	52	prad_tcga normal	data set	IAO	IAO:0000100	TCGAnormal	prostate
Cancer Genomics Hub - TCGA normal sample	https://cghub.ucsc.edu	Homo sapiens	NCBITAXON	NCBITaxon:9606	saliva-secreting gland	UBERON	UBERON:0001044	RNA-seq data	44	hnsc_tcga normal	data set	IAO	IAO:0000100	TCGAnormal	salivary gland
Cancer Genomics Hub - TCGA normal sample	https://cghub.ucsc.edu	Homo sapiens	NCBITAXON	NCBITaxon:9606	sigmoid colon	UBERON	UBERON:0001159	RNA-seq data	10	read_tcga normal	data set	IAO	IAO:0000100	TCGAnormal	colon-sigmoid
Cancer Genomics Hub - TCGA normal sample	https://cghub.ucsc.edu	Homo sapiens	NCBITAXON	NCBITaxon:9606	stomach	UBERON	UBERON:0000945	RNA-seq data	35	stad_tcga normal	data set	IAO	IAO:0000100	TCGAnormal	stomach
Cancer Genomics Hub - TCGA normal sample	https://cghub.ucsc.edu	Homo sapiens	NCBITAXON	NCBITaxon:9606	thyroid gland	UBERON	UBERON:0002046	RNA-seq data	59	thca_tcga normal	data set	IAO	IAO:0000100	TCGAnormal	thyroid
Cancer Genomics Hub - TCGA normal sample	https://cghub.ucsc.edu	Homo sapiens	NCBITAXON	NCBITaxon:9606	transverse colon	UBERON	UBERON:0001157	RNA-seq data	41	coad_tcga normal	data set	IAO	IAO:0000100	TCGAnormal	colon-transverse
Cancer Genomics Hub - TCGA normal sample	https://cghub.ucsc.edu	Homo sapiens	NCBITAXON	NCBITaxon:9606	urinary bladder	UBERON	UBERON:0001255	RNA-seq data	19	blca_tcga normal	data set	IAO	IAO:0000100	TCGAnormal	bladder
Cancer Genomics Hub - TCGA normal sample	https://cghub.ucsc.edu	Homo sapiens	NCBITAXON	NCBITaxon:9606	uterine cervix	UBERON	UBERON:0000002	RNA-seq data	3	cesc_tcga normal	data set	IAO	IAO:0000100	TCGAnormal	cervix
Cancer Genomics Hub - TCGA normal sample	https://cghub.ucsc.edu	Homo sapiens	NCBITAXON	NCBITaxon:9606	uterus	UBERON	UBERON:0000995	RNA-seq data	24	ucec_tcga normal	data set	IAO	IAO:0000100	TCGAnormal	uterus
