# Supplementary material for: Unifying cancer and normal RNA sequencing data from different sources
Source: Sci Data. 2018 Apr 17;5:180061. doi: 10.1038/sdata.2018.61 (PMC5903355; doi:10.1038/sdata.2018.61)
Supplement: Supplementary file 1 [file sdata201861-isa1.zip › a_assay_Schultz.txt]

Sample Name	Protocol REF	Comment[data record 1]	Assay Name	Raw Data File	Comment[Data Repository]	Comment[Data Record Accession]	Comment[Data Record URI]	Protocol REF	Comment[data record 2]	Derived Data File	Comment[Data Repository]	Comment[Data Record Accession]	Comment[Data Record URI]	Protocol REF	Comment[data record 3]	Derived Data File	Comment[Data Repository]	Comment[Data Record Accession]	Comment[Data Record URI]	Protocol REF	Derived Data File	Protocol REF	Derived Data File	Factor Value[data source]	Factor Value[tissue origin]
blca_gtex	Analysis pipeline	maximum likelihood gene expression levels computed using RSEM	blca_gtex	blca-rsem-count-gtex.txt	figshare	doi:10.6084/m9.figshare.5330539	https://doi.org/10.6084/m9.figshare.5330539	Analysis pipeline	unnormalized gene expression levels	blca-rsem-fpkm-gtex.txt	figshare	doi:10.6084/m9.figshare.5330575	https://doi.org/10.6084/m9.figshare.5330575	Analysis pipeline	normalized gene expression levels	blca-rsem-fpkm-gtex.txt	figshare	doi:10.6084/m9.figshare.5330593	https://doi.org/10.6084/m9.figshare.5330593	Principal component analysis	Supplementary figures	Hierarchical clustering	Data Descriptor figures	GTEx	bladder
brca_gtex	Analysis pipeline	maximum likelihood gene expression levels computed using RSEM	brca_gtex	brca-rsem-count-gtex.txt	figshare	doi:10.6084/m9.figshare.5330539	https://doi.org/10.6084/m9.figshare.5330539	Analysis pipeline	unnormalized gene expression levels	brca-rsem-fpkm-gtex.txt	figshare	doi:10.6084/m9.figshare.5330575	https://doi.org/10.6084/m9.figshare.5330575	Analysis pipeline	normalized gene expression levels	brca-rsem-fpkm-gtex.txt	figshare	doi:10.6084/m9.figshare.5330593	https://doi.org/10.6084/m9.figshare.5330593	Principal component analysis	Supplementary figures	Hierarchical clustering	Data Descriptor figures	GTEx	breast
cesc_gtex	Analysis pipeline	maximum likelihood gene expression levels computed using RSEM	cesc_gtex	cesc-rsem-count-gtex.txt	figshare	doi:10.6084/m9.figshare.5330539	https://doi.org/10.6084/m9.figshare.5330539	Analysis pipeline	unnormalized gene expression levels	cesc-rsem-fpkm-gtex.txt	figshare	doi:10.6084/m9.figshare.5330575	https://doi.org/10.6084/m9.figshare.5330575	Analysis pipeline	normalized gene expression levels	cesc-rsem-fpkm-gtex.txt	figshare	doi:10.6084/m9.figshare.5330593	https://doi.org/10.6084/m9.figshare.5330593	Principal component analysis	Supplementary figures	Hierarchical clustering	Data Descriptor figures	GTEx	cervix
ucec_gtex	Analysis pipeline	maximum likelihood gene expression levels computed using RSEM	ucec_gtex	ucec-rsem-count-gtex.txt	figshare	doi:10.6084/m9.figshare.5330539	https://doi.org/10.6084/m9.figshare.5330539	Analysis pipeline	unnormalized gene expression levels	ucec-rsem-fpkm-gtex.txt	figshare	doi:10.6084/m9.figshare.5330575	https://doi.org/10.6084/m9.figshare.5330575	Analysis pipeline	normalized gene expression levels	ucec-rsem-fpkm-gtex.txt	figshare	doi:10.6084/m9.figshare.5330593	https://doi.org/10.6084/m9.figshare.5330593	Principal component analysis	Supplementary figures	Hierarchical clustering	Data Descriptor figures	GTEx	uterus
read_gtex	Analysis pipeline	maximum likelihood gene expression levels computed using RSEM	read_gtex	read-rsem-count-gtex.txt	figshare	doi:10.6084/m9.figshare.5330539	https://doi.org/10.6084/m9.figshare.5330539	Analysis pipeline	unnormalized gene expression levels	read-rsem-fpkm-gtex.txt	figshare	doi:10.6084/m9.figshare.5330575	https://doi.org/10.6084/m9.figshare.5330575	Analysis pipeline	normalized gene expression levels	read-rsem-fpkm-gtex.txt	figshare	doi:10.6084/m9.figshare.5330593	https://doi.org/10.6084/m9.figshare.5330593	Principal component analysis	Supplementary figures	Hierarchical clustering	Data Descriptor figures	GTEx	colon-sigmoid
coad_gtex	Analysis pipeline	maximum likelihood gene expression levels computed using RSEM	coad_gtex	coad-rsem-count-gtex.txt	figshare	doi:10.6084/m9.figshare.5330539	https://doi.org/10.6084/m9.figshare.5330539	Analysis pipeline	unnormalized gene expression levels	coad-rsem-fpkm-gtex.txt	figshare	doi:10.6084/m9.figshare.5330575	https://doi.org/10.6084/m9.figshare.5330575	Analysis pipeline	normalized gene expression levels	coad-rsem-fpkm-gtex.txt	figshare	doi:10.6084/m9.figshare.5330593	https://doi.org/10.6084/m9.figshare.5330593	Principal component analysis	Supplementary figures	Hierarchical clustering	Data Descriptor figures	GTEx	colon-transverse
lihc_gtex	Analysis pipeline	maximum likelihood gene expression levels computed using RSEM	lihc_gtex	lihc-rsem-count-gtex.txt	figshare	doi:10.6084/m9.figshare.5330539	https://doi.org/10.6084/m9.figshare.5330539	Analysis pipeline	unnormalized gene expression levels	lihc-rsem-fpkm-gtex.txt	figshare	doi:10.6084/m9.figshare.5330575	https://doi.org/10.6084/m9.figshare.5330575	Analysis pipeline	normalized gene expression levels	lihc-rsem-fpkm-gtex.txt	figshare	doi:10.6084/m9.figshare.5330593	https://doi.org/10.6084/m9.figshare.5330593	Principal component analysis	Supplementary figures	Hierarchical clustering	Data Descriptor figures	GTEx	liver
hnsc_gtex	Analysis pipeline	maximum likelihood gene expression levels computed using RSEM	hnsc_gtex	hnsc-rsem-count-gtex.txt	figshare	doi:10.6084/m9.figshare.5330539	https://doi.org/10.6084/m9.figshare.5330539	Analysis pipeline	unnormalized gene expression levels	hnsc-rsem-fpkm-gtex.txt	figshare	doi:10.6084/m9.figshare.5330575	https://doi.org/10.6084/m9.figshare.5330575	Analysis pipeline	normalized gene expression levels	hnsc-rsem-fpkm-gtex.txt	figshare	doi:10.6084/m9.figshare.5330593	https://doi.org/10.6084/m9.figshare.5330593	Principal component analysis	Supplementary figures	Hierarchical clustering	Data Descriptor figures	GTEx	salivary gland
esca_gtex	Analysis pipeline	maximum likelihood gene expression levels computed using RSEM	esca_gtex	esca-rsem-count-gtex.txt	figshare	doi:10.6084/m9.figshare.5330539	https://doi.org/10.6084/m9.figshare.5330539	Analysis pipeline	unnormalized gene expression levels	esca-rsem-fpkm-gtex.txt	figshare	doi:10.6084/m9.figshare.5330575	https://doi.org/10.6084/m9.figshare.5330575	Analysis pipeline	normalized gene expression levels	esca-rsem-fpkm-gtex.txt	figshare	doi:10.6084/m9.figshare.5330593	https://doi.org/10.6084/m9.figshare.5330593	Principal component analysis	Supplementary figures	Hierarchical clustering	Data Descriptor figures	GTEx	esophageal
prad_gtex	Analysis pipeline	maximum likelihood gene expression levels computed using RSEM	prad_gtex	prad-rsem-count-gtex.txt	figshare	doi:10.6084/m9.figshare.5330539	https://doi.org/10.6084/m9.figshare.5330539	Analysis pipeline	unnormalized gene expression levels	prad-rsem-fpkm-gtex.txt	figshare	doi:10.6084/m9.figshare.5330575	https://doi.org/10.6084/m9.figshare.5330575	Analysis pipeline	normalized gene expression levels	prad-rsem-fpkm-gtex.txt	figshare	doi:10.6084/m9.figshare.5330593	https://doi.org/10.6084/m9.figshare.5330593	Principal component analysis	Supplementary figures	Hierarchical clustering	Data Descriptor figures	GTEx	prostate
stad_gtex	Analysis pipeline	maximum likelihood gene expression levels computed using RSEM	stad_gtex	stad-rsem-count-gtex.txt	figshare	doi:10.6084/m9.figshare.5330539	https://doi.org/10.6084/m9.figshare.5330539	Analysis pipeline	unnormalized gene expression levels	stad-rsem-fpkm-gtex.txt	figshare	doi:10.6084/m9.figshare.5330575	https://doi.org/10.6084/m9.figshare.5330575	Analysis pipeline	normalized gene expression levels	stad-rsem-fpkm-gtex.txt	figshare	doi:10.6084/m9.figshare.5330593	https://doi.org/10.6084/m9.figshare.5330593	Principal component analysis	Supplementary figures	Hierarchical clustering	Data Descriptor figures	GTEx	stomach
thca_gtex	Analysis pipeline	maximum likelihood gene expression levels computed using RSEM	thca_gtex	thca-rsem-count-gtex.txt	figshare	doi:10.6084/m9.figshare.5330539	https://doi.org/10.6084/m9.figshare.5330539	Analysis pipeline	unnormalized gene expression levels	thca-rsem-fpkm-gtex.txt	figshare	doi:10.6084/m9.figshare.5330575	https://doi.org/10.6084/m9.figshare.5330575	Analysis pipeline	normalized gene expression levels	thca-rsem-fpkm-gtex.txt	figshare	doi:10.6084/m9.figshare.5330593	https://doi.org/10.6084/m9.figshare.5330593	Principal component analysis	Supplementary figures	Hierarchical clustering	Data Descriptor figures	GTEx	thyroid
luad_gtex	Analysis pipeline	maximum likelihood gene expression levels computed using RSEM	luad_gtex	luad-rsem-count-gtex.txt	figshare	doi:10.6084/m9.figshare.5330539	https://doi.org/10.6084/m9.figshare.5330539	Analysis pipeline	unnormalized gene expression levels	luad-rsem-fpkm-gtex.txt	figshare	doi:10.6084/m9.figshare.5330575	https://doi.org/10.6084/m9.figshare.5330575	Analysis pipeline	normalized gene expression levels	luad-rsem-fpkm-gtex.txt	figshare	doi:10.6084/m9.figshare.5330593	https://doi.org/10.6084/m9.figshare.5330593	Principal component analysis	Supplementary figures	Hierarchical clustering	Data Descriptor figures	GTEx	lung
kirc_gtex	Analysis pipeline	maximum likelihood gene expression levels computed using RSEM	kirc_gtex	kirc-rsem-count-gtex.txt	figshare	doi:10.6084/m9.figshare.5330539	https://doi.org/10.6084/m9.figshare.5330539	Analysis pipeline	unnormalized gene expression levels	kirc-rsem-fpkm-gtex.txt	figshare	doi:10.6084/m9.figshare.5330575	https://doi.org/10.6084/m9.figshare.5330575	Analysis pipeline	normalized gene expression levels	kirc-rsem-fpkm-gtex.txt	figshare	doi:10.6084/m9.figshare.5330593	https://doi.org/10.6084/m9.figshare.5330593	Principal component analysis	Supplementary figures	Hierarchical clustering	Data Descriptor figures	GTEx	kidney cortex
blca_tcga normal	Analysis pipeline	maximum likelihood gene expression levels computed using RSEM	blca_tcga normal	blca-rsem-count-tcga normal.txt	figshare	doi:10.6084/m9.figshare.5330539	https://doi.org/10.6084/m9.figshare.5330539	Analysis pipeline	unnormalized gene expression levels	blca-rsem-fpkm-tcga normal.txt	figshare	doi:10.6084/m9.figshare.5330575	https://doi.org/10.6084/m9.figshare.5330575	Analysis pipeline	normalized gene expression levels	blca-rsem-fpkm-tcga normal.txt	figshare	doi:10.6084/m9.figshare.5330593	https://doi.org/10.6084/m9.figshare.5330593	Principal component analysis	Supplementary figures	Hierarchical clustering	Data Descriptor figures	TCGAnormal	bladder
brca_tcga normal	Analysis pipeline	maximum likelihood gene expression levels computed using RSEM	brca_tcga normal	brca-rsem-count-tcga normal.txt	figshare	doi:10.6084/m9.figshare.5330539	https://doi.org/10.6084/m9.figshare.5330539	Analysis pipeline	unnormalized gene expression levels	brca-rsem-fpkm-tcga normal.txt	figshare	doi:10.6084/m9.figshare.5330575	https://doi.org/10.6084/m9.figshare.5330575	Analysis pipeline	normalized gene expression levels	brca-rsem-fpkm-tcga normal.txt	figshare	doi:10.6084/m9.figshare.5330593	https://doi.org/10.6084/m9.figshare.5330593	Principal component analysis	Supplementary figures	Hierarchical clustering	Data Descriptor figures	TCGAnormal	breast
cesc_tcga normal	Analysis pipeline	maximum likelihood gene expression levels computed using RSEM	cesc_tcga normal	cesc-rsem-count-tcga normal.txt	figshare	doi:10.6084/m9.figshare.5330539	https://doi.org/10.6084/m9.figshare.5330539	Analysis pipeline	unnormalized gene expression levels	cesc-rsem-fpkm-tcga normal.txt	figshare	doi:10.6084/m9.figshare.5330575	https://doi.org/10.6084/m9.figshare.5330575	Analysis pipeline	normalized gene expression levels	cesc-rsem-fpkm-tcga normal.txt	figshare	doi:10.6084/m9.figshare.5330593	https://doi.org/10.6084/m9.figshare.5330593	Principal component analysis	Supplementary figures	Hierarchical clustering	Data Descriptor figures	TCGAnormal	cervix
ucec_tcga normal	Analysis pipeline	maximum likelihood gene expression levels computed using RSEM	ucec_tcga normal	ucec-rsem-count-tcga normal.txt	figshare	doi:10.6084/m9.figshare.5330539	https://doi.org/10.6084/m9.figshare.5330539	Analysis pipeline	unnormalized gene expression levels	ucec-rsem-fpkm-tcga normal.txt	figshare	doi:10.6084/m9.figshare.5330575	https://doi.org/10.6084/m9.figshare.5330575	Analysis pipeline	normalized gene expression levels	ucec-rsem-fpkm-tcga normal.txt	figshare	doi:10.6084/m9.figshare.5330593	https://doi.org/10.6084/m9.figshare.5330593	Principal component analysis	Supplementary figures	Hierarchical clustering	Data Descriptor figures	TCGAnormal	uterus
read_tcga normal	Analysis pipeline	maximum likelihood gene expression levels computed using RSEM	read_tcga normal	read-rsem-count-tcga normal.txt	figshare	doi:10.6084/m9.figshare.5330539	https://doi.org/10.6084/m9.figshare.5330539	Analysis pipeline	unnormalized gene expression levels	read-rsem-fpkm-tcga normal.txt	figshare	doi:10.6084/m9.figshare.5330575	https://doi.org/10.6084/m9.figshare.5330575	Analysis pipeline	normalized gene expression levels	read-rsem-fpkm-tcga normal.txt	figshare	doi:10.6084/m9.figshare.5330593	https://doi.org/10.6084/m9.figshare.5330593	Principal component analysis	Supplementary figures	Hierarchical clustering	Data Descriptor figures	TCGAnormal	colon-sigmoid
coad_tcga normal	Analysis pipeline	maximum likelihood gene expression levels computed using RSEM	coad_tcga normal	coad-rsem-count-tcga normal.txt	figshare	doi:10.6084/m9.figshare.5330539	https://doi.org/10.6084/m9.figshare.5330539	Analysis pipeline	unnormalized gene expression levels	coad-rsem-fpkm-tcga normal.txt	figshare	doi:10.6084/m9.figshare.5330575	https://doi.org/10.6084/m9.figshare.5330575	Analysis pipeline	normalized gene expression levels	coad-rsem-fpkm-tcga normal.txt	figshare	doi:10.6084/m9.figshare.5330593	https://doi.org/10.6084/m9.figshare.5330593	Principal component analysis	Supplementary figures	Hierarchical clustering	Data Descriptor figures	TCGAnormal	colon-transverse
lihc_tcga normal	Analysis pipeline	maximum likelihood gene expression levels computed using RSEM	lihc_tcga normal	lihc-rsem-count-tcga normal.txt	figshare	doi:10.6084/m9.figshare.5330539	https://doi.org/10.6084/m9.figshare.5330539	Analysis pipeline	unnormalized gene expression levels	lihc-rsem-fpkm-tcga normal.txt	figshare	doi:10.6084/m9.figshare.5330575	https://doi.org/10.6084/m9.figshare.5330575	Analysis pipeline	normalized gene expression levels	lihc-rsem-fpkm-tcga normal.txt	figshare	doi:10.6084/m9.figshare.5330593	https://doi.org/10.6084/m9.figshare.5330593	Principal component analysis	Supplementary figures	Hierarchical clustering	Data Descriptor figures	TCGAnormal	liver
hnsc_tcga normal	Analysis pipeline	maximum likelihood gene expression levels computed using RSEM	hnsc_tcga normal	hnsc-rsem-count-tcga normal.txt	figshare	doi:10.6084/m9.figshare.5330539	https://doi.org/10.6084/m9.figshare.5330539	Analysis pipeline	unnormalized gene expression levels	hnsc-rsem-fpkm-tcga normal.txt	figshare	doi:10.6084/m9.figshare.5330575	https://doi.org/10.6084/m9.figshare.5330575	Analysis pipeline	normalized gene expression levels	hnsc-rsem-fpkm-tcga normal.txt	figshare	doi:10.6084/m9.figshare.5330593	https://doi.org/10.6084/m9.figshare.5330593	Principal component analysis	Supplementary figures	Hierarchical clustering	Data Descriptor figures	TCGAnormal	salivary gland
esca_tcga normal	Analysis pipeline	maximum likelihood gene expression levels computed using RSEM	esca_tcga normal	esca-rsem-count-tcga normal.txt	figshare	doi:10.6084/m9.figshare.5330539	https://doi.org/10.6084/m9.figshare.5330539	Analysis pipeline	unnormalized gene expression levels	esca-rsem-fpkm-tcga normal.txt	figshare	doi:10.6084/m9.figshare.5330575	https://doi.org/10.6084/m9.figshare.5330575	Analysis pipeline	normalized gene expression levels	esca-rsem-fpkm-tcga normal.txt	figshare	doi:10.6084/m9.figshare.5330593	https://doi.org/10.6084/m9.figshare.5330593	Principal component analysis	Supplementary figures	Hierarchical clustering	Data Descriptor figures	TCGAnormal	esophageal
prad_tcga normal	Analysis pipeline	maximum likelihood gene expression levels computed using RSEM	prad_tcga normal	prad-rsem-count-tcga normal.txt	figshare	doi:10.6084/m9.figshare.5330539	https://doi.org/10.6084/m9.figshare.5330539	Analysis pipeline	unnormalized gene expression levels	prad-rsem-fpkm-tcga normal.txt	figshare	doi:10.6084/m9.figshare.5330575	https://doi.org/10.6084/m9.figshare.5330575	Analysis pipeline	normalized gene expression levels	prad-rsem-fpkm-tcga normal.txt	figshare	doi:10.6084/m9.figshare.5330593	https://doi.org/10.6084/m9.figshare.5330593	Principal component analysis	Supplementary figures	Hierarchical clustering	Data Descriptor figures	TCGAnormal	prostate
stad_tcga normal	Analysis pipeline	maximum likelihood gene expression levels computed using RSEM	stad_tcga normal	stad-rsem-count-tcga normal.txt	figshare	doi:10.6084/m9.figshare.5330539	https://doi.org/10.6084/m9.figshare.5330539	Analysis pipeline	unnormalized gene expression levels	stad-rsem-fpkm-tcga normal.txt	figshare	doi:10.6084/m9.figshare.5330575	https://doi.org/10.6084/m9.figshare.5330575	Analysis pipeline	normalized gene expression levels	stad-rsem-fpkm-tcga normal.txt	figshare	doi:10.6084/m9.figshare.5330593	https://doi.org/10.6084/m9.figshare.5330593	Principal component analysis	Supplementary figures	Hierarchical clustering	Data Descriptor figures	TCGAnormal	stomach
thca_tcga normal	Analysis pipeline	maximum likelihood gene expression levels computed using RSEM	thca_tcga normal	thca-rsem-count-tcga normal.txt	figshare	doi:10.6084/m9.figshare.5330539	https://doi.org/10.6084/m9.figshare.5330539	Analysis pipeline	unnormalized gene expression levels	thca-rsem-fpkm-tcga normal.txt	figshare	doi:10.6084/m9.figshare.5330575	https://doi.org/10.6084/m9.figshare.5330575	Analysis pipeline	normalized gene expression levels	thca-rsem-fpkm-tcga normal.txt	figshare	doi:10.6084/m9.figshare.5330593	https://doi.org/10.6084/m9.figshare.5330593	Principal component analysis	Supplementary figures	Hierarchical clustering	Data Descriptor figures	TCGAnormal	thyroid
luad_tcga normal	Analysis pipeline	maximum likelihood gene expression levels computed using RSEM	luad_tcga normal	luad-rsem-count-tcga normal.txt	figshare	doi:10.6084/m9.figshare.5330539	https://doi.org/10.6084/m9.figshare.5330539	Analysis pipeline	unnormalized gene expression levels	luad-rsem-fpkm-tcga normal.txt	figshare	doi:10.6084/m9.figshare.5330575	https://doi.org/10.6084/m9.figshare.5330575	Analysis pipeline	normalized gene expression levels	luad-rsem-fpkm-tcga normal.txt	figshare	doi:10.6084/m9.figshare.5330593	https://doi.org/10.6084/m9.figshare.5330593	Principal component analysis	Supplementary figures	Hierarchical clustering	Data Descriptor figures	TCGAnormal	lung
lusc_tcga normal	Analysis pipeline	maximum likelihood gene expression levels computed using RSEM	lusc_tcga normal	lusc-rsem-count-tcga normal.txt	figshare	doi:10.6084/m9.figshare.5330539	https://doi.org/10.6084/m9.figshare.5330539	Analysis pipeline	unnormalized gene expression levels	lusc-rsem-fpkm-tcga normal.txt	figshare	doi:10.6084/m9.figshare.5330575	https://doi.org/10.6084/m9.figshare.5330575	Analysis pipeline	normalized gene expression levels	lusc-rsem-fpkm-tcga normal.txt	figshare	doi:10.6084/m9.figshare.5330593	https://doi.org/10.6084/m9.figshare.5330593	Principal component analysis	Supplementary figures	Hierarchical clustering	Data Descriptor figures	TCGAnormal	lung
kirc_tcga normal	Analysis pipeline	maximum likelihood gene expression levels computed using RSEM	kirc_tcga normal	kirc-rsem-count-tcga normal.txt	figshare	doi:10.6084/m9.figshare.5330539	https://doi.org/10.6084/m9.figshare.5330539	Analysis pipeline	unnormalized gene expression levels	kirc-rsem-fpkm-tcga normal.txt	figshare	doi:10.6084/m9.figshare.5330575	https://doi.org/10.6084/m9.figshare.5330575	Analysis pipeline	normalized gene expression levels	kirc-rsem-fpkm-tcga normal.txt	figshare	doi:10.6084/m9.figshare.5330593	https://doi.org/10.6084/m9.figshare.5330593	Principal component analysis	Supplementary figures	Hierarchical clustering	Data Descriptor figures	TCGAnormal	kidney cortex
kirp_tcga normal	Analysis pipeline	maximum likelihood gene expression levels computed using RSEM	kirp_tcga normal	kirp-rsem-count-tcga normal.txt	figshare	doi:10.6084/m9.figshare.5330539	https://doi.org/10.6084/m9.figshare.5330539	Analysis pipeline	unnormalized gene expression levels	kirp-rsem-fpkm-tcga normal.txt	figshare	doi:10.6084/m9.figshare.5330575	https://doi.org/10.6084/m9.figshare.5330575	Analysis pipeline	normalized gene expression levels	kirp-rsem-fpkm-tcga normal.txt	figshare	doi:10.6084/m9.figshare.5330593	https://doi.org/10.6084/m9.figshare.5330593	Principal component analysis	Supplementary figures	Hierarchical clustering	Data Descriptor figures	TCGAnormal	kidney cortex
kich_tcga normal	Analysis pipeline	maximum likelihood gene expression levels computed using RSEM	kich_tcga normal	kich-rsem-count-tcga normal.txt	figshare	doi:10.6084/m9.figshare.5330539	https://doi.org/10.6084/m9.figshare.5330539	Analysis pipeline	unnormalized gene expression levels	kich-rsem-fpkm-tcga normal.txt	figshare	doi:10.6084/m9.figshare.5330575	https://doi.org/10.6084/m9.figshare.5330575	Analysis pipeline	normalized gene expression levels	kich-rsem-fpkm-tcga normal.txt	figshare	doi:10.6084/m9.figshare.5330593	https://doi.org/10.6084/m9.figshare.5330593	Principal component analysis	Supplementary figures	Hierarchical clustering	Data Descriptor figures	TCGAnormal	kidney cortex
blca_tcga tumour	Analysis pipeline	maximum likelihood gene expression levels computed using RSEM	blca_tcga tumour	blca-rsem-count-tcga-t.txt	figshare	doi:10.6084/m9.figshare.5330539	https://doi.org/10.6084/m9.figshare.5330539	Analysis pipeline	unnormalized gene expression levels	blca-rsem-fpkm-tcga-t.txt	figshare	doi:10.6084/m9.figshare.5330575	https://doi.org/10.6084/m9.figshare.5330575	Analysis pipeline	normalized gene expression levels	blca-rsem-fpkm-tcga-t.txt	figshare	doi:10.6084/m9.figshare.5330593	https://doi.org/10.6084/m9.figshare.5330593	Principal component analysis	Supplementary figures	Hierarchical clustering	Data Descriptor figures	TCGA tumour	bladder
brca_tcga tumour	Analysis pipeline	maximum likelihood gene expression levels computed using RSEM	brca_tcga tumour	brca-rsem-count-tcga-t.txt	figshare	doi:10.6084/m9.figshare.5330539	https://doi.org/10.6084/m9.figshare.5330539	Analysis pipeline	unnormalized gene expression levels	brca-rsem-fpkm-tcga-t.txt	figshare	doi:10.6084/m9.figshare.5330575	https://doi.org/10.6084/m9.figshare.5330575	Analysis pipeline	normalized gene expression levels	brca-rsem-fpkm-tcga-t.txt	figshare	doi:10.6084/m9.figshare.5330593	https://doi.org/10.6084/m9.figshare.5330593	Principal component analysis	Supplementary figures	Hierarchical clustering	Data Descriptor figures	TCGA tumour	breast
cesc_tcga tumour	Analysis pipeline	maximum likelihood gene expression levels computed using RSEM	cesc_tcga tumour	cesc-rsem-count-tcga-t.txt	figshare	doi:10.6084/m9.figshare.5330539	https://doi.org/10.6084/m9.figshare.5330539	Analysis pipeline	unnormalized gene expression levels	cesc-rsem-fpkm-tcga-t.txt	figshare	doi:10.6084/m9.figshare.5330575	https://doi.org/10.6084/m9.figshare.5330575	Analysis pipeline	normalized gene expression levels	cesc-rsem-fpkm-tcga-t.txt	figshare	doi:10.6084/m9.figshare.5330593	https://doi.org/10.6084/m9.figshare.5330593	Principal component analysis	Supplementary figures	Hierarchical clustering	Data Descriptor figures	TCGA tumour	cervix
ucec_tcga tumour	Analysis pipeline	maximum likelihood gene expression levels computed using RSEM	ucec_tcga tumour	ucec-rsem-count-tcga-t.txt	figshare	doi:10.6084/m9.figshare.5330539	https://doi.org/10.6084/m9.figshare.5330539	Analysis pipeline	unnormalized gene expression levels	ucec-rsem-fpkm-tcga-t.txt	figshare	doi:10.6084/m9.figshare.5330575	https://doi.org/10.6084/m9.figshare.5330575	Analysis pipeline	normalized gene expression levels	ucec-rsem-fpkm-tcga-t.txt	figshare	doi:10.6084/m9.figshare.5330593	https://doi.org/10.6084/m9.figshare.5330593	Principal component analysis	Supplementary figures	Hierarchical clustering	Data Descriptor figures	TCGA tumour	uterus
ucs_tcga tumour	Analysis pipeline	maximum likelihood gene expression levels computed using RSEM	ucs_tcga tumour	ucs-rsem-count-tcga-t.txt	figshare	doi:10.6084/m9.figshare.5330539	https://doi.org/10.6084/m9.figshare.5330539	Analysis pipeline	unnormalized gene expression levels	ucs-rsem-fpkm-tcga-t.txt	figshare	doi:10.6084/m9.figshare.5330575	https://doi.org/10.6084/m9.figshare.5330575	Analysis pipeline	normalized gene expression levels	ucs-rsem-fpkm-tcga-t.txt	figshare	doi:10.6084/m9.figshare.5330593	https://doi.org/10.6084/m9.figshare.5330593	Principal component analysis	Supplementary figures	Hierarchical clustering	Data Descriptor figures	TCGA tumour	uterus
read_tcga tumour	Analysis pipeline	maximum likelihood gene expression levels computed using RSEM	read_tcga tumour	read-rsem-count-tcga-t.txt	figshare	doi:10.6084/m9.figshare.5330539	https://doi.org/10.6084/m9.figshare.5330539	Analysis pipeline	unnormalized gene expression levels	read-rsem-fpkm-tcga-t.txt	figshare	doi:10.6084/m9.figshare.5330575	https://doi.org/10.6084/m9.figshare.5330575	Analysis pipeline	normalized gene expression levels	read-rsem-fpkm-tcga-t.txt	figshare	doi:10.6084/m9.figshare.5330593	https://doi.org/10.6084/m9.figshare.5330593	Principal component analysis	Supplementary figures	Hierarchical clustering	Data Descriptor figures	TCGA tumour	colon-sigmoid
coad_tcga tumour	Analysis pipeline	maximum likelihood gene expression levels computed using RSEM	coad_tcga tumour	coad-rsem-count-tcga-t.txt	figshare	doi:10.6084/m9.figshare.5330539	https://doi.org/10.6084/m9.figshare.5330539	Analysis pipeline	unnormalized gene expression levels	coad-rsem-fpkm-tcga-t.txt	figshare	doi:10.6084/m9.figshare.5330575	https://doi.org/10.6084/m9.figshare.5330575	Analysis pipeline	normalized gene expression levels	coad-rsem-fpkm-tcga-t.txt	figshare	doi:10.6084/m9.figshare.5330593	https://doi.org/10.6084/m9.figshare.5330593	Principal component analysis	Supplementary figures	Hierarchical clustering	Data Descriptor figures	TCGA tumour	colon-transverse
lihc_tcga tumour	Analysis pipeline	maximum likelihood gene expression levels computed using RSEM	lihc_tcga tumour	lihc-rsem-count-tcga-t.txt	figshare	doi:10.6084/m9.figshare.5330539	https://doi.org/10.6084/m9.figshare.5330539	Analysis pipeline	unnormalized gene expression levels	lihc-rsem-fpkm-tcga-t.txt	figshare	doi:10.6084/m9.figshare.5330575	https://doi.org/10.6084/m9.figshare.5330575	Analysis pipeline	normalized gene expression levels	lihc-rsem-fpkm-tcga-t.txt	figshare	doi:10.6084/m9.figshare.5330593	https://doi.org/10.6084/m9.figshare.5330593	Principal component analysis	Supplementary figures	Hierarchical clustering	Data Descriptor figures	TCGA tumour	liver
hnsc_tcga tumour	Analysis pipeline	maximum likelihood gene expression levels computed using RSEM	hnsc_tcga tumour	hnsc-rsem-count-tcga-t.txt	figshare	doi:10.6084/m9.figshare.5330539	https://doi.org/10.6084/m9.figshare.5330539	Analysis pipeline	unnormalized gene expression levels	hnsc-rsem-fpkm-tcga-t.txt	figshare	doi:10.6084/m9.figshare.5330575	https://doi.org/10.6084/m9.figshare.5330575	Analysis pipeline	normalized gene expression levels	hnsc-rsem-fpkm-tcga-t.txt	figshare	doi:10.6084/m9.figshare.5330593	https://doi.org/10.6084/m9.figshare.5330593	Principal component analysis	Supplementary figures	Hierarchical clustering	Data Descriptor figures	TCGA tumour	salivary gland
esca_tcga tumour	Analysis pipeline	maximum likelihood gene expression levels computed using RSEM	esca_tcga tumour	esca-rsem-count-tcga-t.txt	figshare	doi:10.6084/m9.figshare.5330539	https://doi.org/10.6084/m9.figshare.5330539	Analysis pipeline	unnormalized gene expression levels	esca-rsem-fpkm-tcga-t.txt	figshare	doi:10.6084/m9.figshare.5330575	https://doi.org/10.6084/m9.figshare.5330575	Analysis pipeline	normalized gene expression levels	esca-rsem-fpkm-tcga-t.txt	figshare	doi:10.6084/m9.figshare.5330593	https://doi.org/10.6084/m9.figshare.5330593	Principal component analysis	Supplementary figures	Hierarchical clustering	Data Descriptor figures	TCGA tumour	esophageal
prad_tcga tumour	Analysis pipeline	maximum likelihood gene expression levels computed using RSEM	prad_tcga tumour	prad-rsem-count-tcga-t.txt	figshare	doi:10.6084/m9.figshare.5330539	https://doi.org/10.6084/m9.figshare.5330539	Analysis pipeline	unnormalized gene expression levels	prad-rsem-fpkm-tcga-t.txt	figshare	doi:10.6084/m9.figshare.5330575	https://doi.org/10.6084/m9.figshare.5330575	Analysis pipeline	normalized gene expression levels	prad-rsem-fpkm-tcga-t.txt	figshare	doi:10.6084/m9.figshare.5330593	https://doi.org/10.6084/m9.figshare.5330593	Principal component analysis	Supplementary figures	Hierarchical clustering	Data Descriptor figures	TCGA tumour	prostate
stad_tcga tumour	Analysis pipeline	maximum likelihood gene expression levels computed using RSEM	stad_tcga tumour	stad-rsem-count-tcga-t.txt	figshare	doi:10.6084/m9.figshare.5330539	https://doi.org/10.6084/m9.figshare.5330539	Analysis pipeline	unnormalized gene expression levels	stad-rsem-fpkm-tcga-t.txt	figshare	doi:10.6084/m9.figshare.5330575	https://doi.org/10.6084/m9.figshare.5330575	Analysis pipeline	normalized gene expression levels	stad-rsem-fpkm-tcga-t.txt	figshare	doi:10.6084/m9.figshare.5330593	https://doi.org/10.6084/m9.figshare.5330593	Principal component analysis	Supplementary figures	Hierarchical clustering	Data Descriptor figures	TCGA tumour	stomach
thca_tcga tumour	Analysis pipeline	maximum likelihood gene expression levels computed using RSEM	thca_tcga tumour	thca-rsem-count-tcga-t.txt	figshare	doi:10.6084/m9.figshare.5330539	https://doi.org/10.6084/m9.figshare.5330539	Analysis pipeline	unnormalized gene expression levels	thca-rsem-fpkm-tcga-t.txt	figshare	doi:10.6084/m9.figshare.5330575	https://doi.org/10.6084/m9.figshare.5330575	Analysis pipeline	normalized gene expression levels	thca-rsem-fpkm-tcga-t.txt	figshare	doi:10.6084/m9.figshare.5330593	https://doi.org/10.6084/m9.figshare.5330593	Principal component analysis	Supplementary figures	Hierarchical clustering	Data Descriptor figures	TCGA tumour	thyroid
luad_tcga tumour	Analysis pipeline	maximum likelihood gene expression levels computed using RSEM	luad_tcga tumour	luad-rsem-count-tcga-t.txt	figshare	doi:10.6084/m9.figshare.5330539	https://doi.org/10.6084/m9.figshare.5330539	Analysis pipeline	unnormalized gene expression levels	luad-rsem-fpkm-tcga-t.txt	figshare	doi:10.6084/m9.figshare.5330575	https://doi.org/10.6084/m9.figshare.5330575	Analysis pipeline	normalized gene expression levels	luad-rsem-fpkm-tcga-t.txt	figshare	doi:10.6084/m9.figshare.5330593	https://doi.org/10.6084/m9.figshare.5330593	Principal component analysis	Supplementary figures	Hierarchical clustering	Data Descriptor figures	TCGA tumour	lung
lusc_tcga tumour	Analysis pipeline	maximum likelihood gene expression levels computed using RSEM	lusc_tcga tumour	lusc-rsem-count-tcga-t.txt	figshare	doi:10.6084/m9.figshare.5330539	https://doi.org/10.6084/m9.figshare.5330539	Analysis pipeline	unnormalized gene expression levels	lusc-rsem-fpkm-tcga-t.txt	figshare	doi:10.6084/m9.figshare.5330575	https://doi.org/10.6084/m9.figshare.5330575	Analysis pipeline	normalized gene expression levels	lusc-rsem-fpkm-tcga-t.txt	figshare	doi:10.6084/m9.figshare.5330593	https://doi.org/10.6084/m9.figshare.5330593	Principal component analysis	Supplementary figures	Hierarchical clustering	Data Descriptor figures	TCGA tumour	lung
kirc_tcga tumour	Analysis pipeline	maximum likelihood gene expression levels computed using RSEM	kirc_tcga tumour	kirc-rsem-count-tcga-t.txt	figshare	doi:10.6084/m9.figshare.5330539	https://doi.org/10.6084/m9.figshare.5330539	Analysis pipeline	unnormalized gene expression levels	kirc-rsem-fpkm-tcga-t.txt	figshare	doi:10.6084/m9.figshare.5330575	https://doi.org/10.6084/m9.figshare.5330575	Analysis pipeline	normalized gene expression levels	kirc-rsem-fpkm-tcga-t.txt	figshare	doi:10.6084/m9.figshare.5330593	https://doi.org/10.6084/m9.figshare.5330593	Principal component analysis	Supplementary figures	Hierarchical clustering	Data Descriptor figures	TCGA tumour	kidney cortex
kirp_tcga tumour	Analysis pipeline	maximum likelihood gene expression levels computed using RSEM	kirp_tcga tumour	kirp-rsem-count-tcga-t.txt	figshare	doi:10.6084/m9.figshare.5330539	https://doi.org/10.6084/m9.figshare.5330539	Analysis pipeline	unnormalized gene expression levels	kirp-rsem-fpkm-tcga-t.txt	figshare	doi:10.6084/m9.figshare.5330575	https://doi.org/10.6084/m9.figshare.5330575	Analysis pipeline	normalized gene expression levels	kirp-rsem-fpkm-tcga-t.txt	figshare	doi:10.6084/m9.figshare.5330593	https://doi.org/10.6084/m9.figshare.5330593	Principal component analysis	Supplementary figures	Hierarchical clustering	Data Descriptor figures	TCGA tumour	kidney cortex
kich_tcga tumour	Analysis pipeline	maximum likelihood gene expression levels computed using RSEM	kich_tcga tumour	kich-rsem-count-tcga-t.txt	figshare	doi:10.6084/m9.figshare.5330539	https://doi.org/10.6084/m9.figshare.5330539	Analysis pipeline	unnormalized gene expression levels	kich-rsem-fpkm-tcga-t.txt	figshare	doi:10.6084/m9.figshare.5330575	https://doi.org/10.6084/m9.figshare.5330575	Analysis pipeline	normalized gene expression levels	kich-rsem-fpkm-tcga-t.txt	figshare	doi:10.6084/m9.figshare.5330593	https://doi.org/10.6084/m9.figshare.5330593	Principal component analysis	Supplementary figures	Hierarchical clustering	Data Descriptor figures	TCGA tumour	kidney cortex
